# Supplementary material for: An improved gray wolf optimization to solve the multi-objective tugboat scheduling problem
Source: PLoS One. 2024 Feb 26;19(2):e0296966. doi: 10.1371/journal.pone.0296966 (PMC10896540; doi:10.1371/journal.pone.0296966)
Supplement: S1 Table — The S1 Table shows the base data for the simulation example of this study. (XLSX) [file pone.0296966.s002.xlsx]

## Sheet: Sheet1
Task number	Distance from the tugboat to the start of the mission	Distance from tugboat to target berth	Number of tugboats required for the task	Power required for the task	Time required for the task	tugboat power	tugboat no-load traveling speed	Fuel cost per unit of time for tugboatboat navigation	Fuel cost per distance traveled by tugboat
0	7	14	4	4000	40.6375	5000	12	24	10
1	4	13	2	4000	43.3202	5500	14	26	11
2	14	14	4	5000	40.9377	5000	12	24	10
3	14	10	3	4000	36.4412	6000	16	28	12
4	18	6	5	4000	28.2852	4500	10	22	9
5	17	10	3	4500	26.728	4000	8	20	8
6	6	6	3	4000	18.4045	6000	16	28	12
7	8	10	4	4500	32.1111	4000	8	20	8
8	10	11	5	5000	29.2071	5000	12	24	10
9	10	8	4	5000	40.8177	5000	12	24	10
10	9	5	4	4000	20.643	4000	8	20	8
11	2	10	3	4000	25.129	4500	10	22	9
12	6	18	1	4000	39.5627	4500	10	22	9
13	3	14	5	5000	31.1432	4500	10	22	9
14	6	8	2	5000	27.376	4000	8	20	8
15	14	2	3	4000	26.6559	5000	12	24	10
16	5	11	2	4000	32.9225	4000	8	20	8
17	8	2	4	4500	38.6368	6000	16	28	12
18	5	13	2	4500	36.9797	6000	16	28	12
19	5	12	4	5000	34.0751	4500	10	22	9
20	10	17	2	4500	21.268	4500	10	22	9
21	11	8	3	4500	44.5326	5500	14	26	11
22	12	16	4	4000	20.2904	4000	8	20	8
23	11	10	5	5000	22.6964	4000	8	20	8
24	12	2	2	4500	33.9576	5000	12	24	10
25	9	10	5	4500	31.5327	6000	16	28	12
26	5	13	3	4500	41.9534	5500	14	26	11
27	2	6	5	4500	29.1979	4500	10	22	9
28	8	9	1	4000	24.4393	5500	14	26	11
29	18	15	3	5000	36.589	5000	12	24	10
30	15	3	4	5000	26.9068	4500	10	22	9
31	14	4	1	4000	43.6281	5500	14	26	11
32	14	5	2	4000	21.6984	5500	14	26	11
33	14	9	4	4000	18.2193	5000	12	24	10
34	9	3	5	4500	20.1677	5500	14	26	11
35	8	10	3	4500	40.3715	4000	8	20	8
36	6	18	4	5000	44.1752	6000	16	28	12
37	5	8	4	5000	37.9968	6000	16	28	12
38	4	7	1	5000	23.779	4500	10	22	9
39	10	13	2	5000	23.4378	4500	10	22	9
40	15	6	5	5000	33.3601	4500	10	22	9
41	13	9	5	4500	31.7024	5500	14	26	11
42	11	10	1	4500	42.5206	5500	14	26	11
43	8	6	4	5000	43.4829	5500	14	26	11
44	13	5	1	4500	40.4669	4500	10	22	9
45	17	18	5	5000	31.4823	6000	16	28	12
46	9	17	1	4000	35.5649	4000	8	20	8
47	3	2	5	5000	39.5833	4000	8	20	8
48	4	7	5	5000	39.6168	6000	16	28	12
49	9	10	2	5000	37.2347	4500	10	22	9
50	17	11	1	4000	27.0857	5000	12	24	10
51	8	9	5	5000	39.6055	6000	16	28	12
52	12	2	4	4500	30.4798	5000	12	24	10
53	11	10	4	4500	34.7479	4000	8	20	8
54	8	10	2	4500	35.8603	4500	10	22	9
55	9	17	3	4000	26.3251	5000	12	24	10
56	9	8	1	4000	40.158	6000	16	28	12
57	9	13	1	4000	21.2518	4000	8	20	8
58	15	11	4	4500	40.1377	4500	10	22	9
59	13	8	3	5000	23.8876	5500	14	26	11
60	18	18	2	4500	23.741	6000	16	28	12
61	18	12	1	4500	39.9191	5500	14	26	11
62	13	14	3	4500	30.0598	4500	10	22	9
63	8	10	1	5000	23.9066	5500	14	26	11
64	8	16	5	5000	24.5042	5000	12	24	10
65	5	13	5	4000	19.0976	5000	12	24	10
66	17	4	3	5000	40.2367	5500	14	26	11
67	13	13	1	5000	19.0249	4500	10	22	9
68	9	17	3	4500	24.1773	5500	14	26	11
69	8	18	3	4500	31.5573	6000	16	28	12
70	14	17	4	4500	24.9822	4000	8	20	8
71	4	14	3	5000	28.9127	6000	16	28	12
72	7	7	1	5000	25.5685	4000	8	20	8
73	13	5	1	4500	31.6894	6000	16	28	12
74	2	4	3	4000	28.5811	6000	16	28	12
75	18	18	3	4000	19.0348	6000	16	28	12
76	6	9	4	4000	24.569	4000	8	20	8
77	6	14	1	4500	39.8484	4000	8	20	8
78	16	5	5	4500	42.4857	4000	8	20	8
79	3	3	5	5000	36.8559	5000	12	24	10
80	2	3	4	4000	21.5133	6000	16	28	12
81	7	2	2	4000	25.1353	5500	14	26	11
82	8	16	1	5000	20.6579	5000	12	24	10
83	5	11	5	5000	44.4495	5000	12	24	10
84	11	6	1	4500	27.9706	5000	12	24	10
85	4	11	5	4500	37.675	6000	16	28	12
86	18	5	4	4500	20.7024	5500	14	26	11
87	11	18	4	4500	19.926	4000	8	20	8
88	4	14	2	5000	44.5867	4000	8	20	8
89	18	7	1	5000	43.4324	4500	10	22	9
90	18	3	1	4000	24.1276	4000	8	20	8
91	10	9	3	4500	25.9017	4500	10	22	9
92	5	15	1	4500	38.682	6000	16	28	12
93	4	5	4	5000	38.4754	4000	8	20	8
94	4	14	3	4000	34.2785	4500	10	22	9
95	7	12	4	4000	25.7476	5000	12	24	10
96	8	14	5	4000	27.819	4500	10	22	9
97	13	14	5	4000	34.2681	6000	16	28	12
98	13	16	3	4500	24.5176	6000	16	28	12
99	13	10	5	4500	28.854	4500	10	22	9
100	15	16	2	4000	20.2823	4500	10	22	9
101	8	9	4	5000	31.0436	5000	12	24	10
102	7	10	4	5000	19.5943	4500	10	22	9
103	6	7	5	4000	40.1447	5000	12	24	10
104	9	10	5	4000	39.3632	5000	12	24	10
105	13	9	4	5000	21.641	6000	16	28	12
106	18	5	5	4500	37.471	5000	12	24	10
107	13	4	4	4000	33.0123	5000	12	24	10
108	8	12	1	4000	22.8935	5000	12	24	10
109	15	9	3	4500	35.3069	5500	14	26	11
110	15	12	5	4500	36.5409	6000	16	28	12
111	15	3	2	5000	35.9655	5000	12	24	10
112	8	6	3	4500	25.549	5000	12	24	10
113	9	10	4	4000	18.2207	4000	8	20	8
114	12	15	2	5000	27.5512	5000	12	24	10
115	2	4	3	4000	26.5749	4500	10	22	9
116	11	10	2	4000	21.9972	4000	8	20	8
117	3	6	1	5000	40.8247	5000	12	24	10
118	17	4	4	4500	35.6496	4500	10	22	9
119	7	9	3	4500	26.4936	6000	16	28	12
120	17	18	4	4000	24.059	5000	12	24	10
121	10	17	3	4000	44.1212	4000	8	20	8
122	7	15	3	5000	31.1749	6000	16	28	12
123	5	16	2	4000	35.0289	6000	16	28	12
124	14	15	2	5000	36.9303	5500	14	26	11
125	5	9	2	5000	33.599	5500	14	26	11
126	6	3	4	4000	38.8362	5000	12	24	10
127	10	3	5	4500	23.2906	5500	14	26	11
128	13	9	2	5000	29.8416	6000	16	28	12
129	8	8	3	4500	27.5739	5500	14	26	11
130	4	15	1	5000	36.568	6000	16	28	12
131	15	14	2	4000	29.8854	5000	12	24	10
132	6	16	5	4500	44.5482	5000	12	24	10
133	5	10	1	5000	40.2135	4500	10	22	9
134	8	11	2	5000	19.6904	4000	8	20	8
135	11	11	2	4500	29.6488	4000	8	20	8
136	10	4	4	5000	37.2584	5500	14	26	11
137	14	10	3	4500	39.9644	5000	12	24	10
138	6	6	1	4500	21.1425	4000	8	20	8
139	12	18	1	5000	39.2229	4500	10	22	9
140	17	12	5	4500	18.6147	6000	16	28	12
141	10	10	2	5000	20.7433	4000	8	20	8
142	10	9	3	4500	41.7354	4000	8	20	8
143	9	13	4	5000	35.7502	4000	8	20	8
144	7	7	1	4000	39.8315	4500	10	22	9
145	10	17	1	5000	38.828	6000	16	28	12
146	3	8	4	4500	43.0612	4000	8	20	8
147	13	5	5	5000	31.7827	4000	8	20	8
148	4	9	3	4500	26.6968	4000	8	20	8
149	6	5	3	4500	28.1243	6000	16	28	12
150	12	16	1	4000	28.3675	5000	12	24	10
151	18	10	5	5000	33.5582	4500	10	22	9
152	7	15	4	5000	41.1181	6000	16	28	12
153	9	9	4	4000	37.6936	6000	16	28	12
154	2	9	4	4000	26.1076	4500	10	22	9
155	10	8	5	5000	35.6795	4500	10	22	9
156	9	13	5	4500	44.1181	5000	12	24	10
157	13	17	3	5000	18.5901	6000	16	28	12
158	4	16	3	4000	35.5224	4000	8	20	8
159	10	9	1	5000	22.1206	4000	8	20	8
160	3	15	5	5000	23.9429	6000	16	28	12
161	15	16	5	5000	40.5066	4500	10	22	9
162	12	7	3	5000	40.173	4500	10	22	9
163	18	17	4	4000	43.6919	5000	12	24	10
164	2	16	2	5000	21.0375	4000	8	20	8
165	11	9	1	4500	32.0138	5000	12	24	10
166	8	3	1	5000	23.5767	5500	14	26	11
167	8	8	1	4500	25.7255	5500	14	26	11
168	7	13	5	4000	26.3263	5500	14	26	11
169	18	17	3	5000	44.7398	5000	12	24	10
170	15	17	2	5000	24.2878	4000	8	20	8
171	11	5	4	4000	20.6356	4000	8	20	8
172	3	10	1	5000	28.5434	5000	12	24	10
173	14	12	5	5000	39.7624	6000	16	28	12
174	3	14	4	5000	22.3291	6000	16	28	12
175	13	2	1	4500	29.5804	4000	8	20	8
176	13	16	1	5000	43.8025	6000	16	28	12
177	8	13	5	4500	33.1045	5000	12	24	10
178	14	7	2	4000	33.1379	4500	10	22	9
179	11	14	2	5000	40.9601	6000	16	28	12
180	14	17	4	4000	22.0146	5500	14	26	11
181	14	3	3	4500	18.0642	4500	10	22	9
182	17	8	5	4000	20.9659	6000	16	28	12
183	18	9	2	5000	24.7464	5000	12	24	10
184	18	12	5	4500	25.9812	6000	16	28	12
185	17	17	3	4500	36.0554	4500	10	22	9
186	17	18	2	4500	22.6077	5000	12	24	10
187	17	9	5	4500	32.9364	4000	8	20	8
188	14	17	5	5000	40.8769	5500	14	26	11
189	8	16	4	4000	19.0282	5500	14	26	11
190	15	6	1	4000	22.688	6000	16	28	12
191	3	6	4	5000	40.7509	4000	8	20	8
192	3	3	5	5000	30.0791	4500	10	22	9
193	2	18	1	4000	43.7698	5000	12	24	10
194	11	10	3	4000	42.7856	4000	8	20	8
195	10	13	4	4500	23.5864	4000	8	20	8
196	12	15	2	4000	24.7187	4500	10	22	9
197	13	18	3	4000	41.3556	4500	10	22	9
198	15	17	3	5000	42.2201	6000	16	28	12
199	2	9	1	4500	21.06	4000	8	20	8
