# Supplementary material for: An improved gray wolf optimization to solve the multi-objective tugboat scheduling problem
Source: PLoS One. 2024 Feb 26;19(2):e0296966. doi: 10.1371/journal.pone.0296966 (PMC10896540; doi:10.1371/journal.pone.0296966)
Supplement: S2 Table — The S2 Table contains three sub-tables representing the basic data of the port area, the ships on a particular day, and the pre-processed ship data. (XLSX) [file pone.0296966.s003.xlsx]

## Sheet: Port Information
Distance matrix of Huanghua port integrated harbor area (n mile)					Tug configuration in Huanghua port integrated port area
Berth No.	Tug Base	Task start point 1	Task start point 2		Name of vessel	Power of vessel (KW)	Cost per unit distance traveled by tug i during transit	the cost of unit travel time for tug i during the assistance operation
Berth 1	2.5	3.5	-		渤海港务01	5000	10	22
Berth 2	2.35	3.3	-		渤海港务02	5000	12	24
Berth 3	1.3	2.26	-		渤海港务03	5200	15	25
Berth 4	1.15	2.1	-		黄骅港拖05	5200	16	27
Berth 5	1	1.95	-		黄骅港拖06	5200	15	25
Berth 6	0.85	1.8	-		黄骅港拖07	5200	14	24
Berth 7	0.7	1.65	-		黄骅港拖08	5200	16	28
Berth 8	0.55	1.5	-		黄骅港拖09	5200	16	30
Berth 9	0.4	1.35	-
Berth 10	0.25	1.2	-
Berth 11	1.9	-	1.2

## Sheet: Raw data from incoming vessels
Incoming Vessel Data of Huanghua Port Comprehensive Port Area on May 1, 2020
Berth Number	Vessel's name	Length of vessel (m)	Load (tons)	Cargo capacity (tons)	Draught (m)	Vessel Type	Berthing/Offshore	Scheduled time
3	纵横101	109.8	9285	0	3.85	Bulk Carrier	offshore	09:00:00
10	永丰66	143.93	18000	0	4.3	Bulk Carrier	offshore	10:30:00
3	东华9	135.1	10866	10800	7.2	General cargo ships	offshore	10:30:00
4	建国818	88.8	2100	2100	2.8	General cargo ship	offshore	10:30:00
9	绪扬8	125	11600	0	5.28	Tanker	offshore	12:30:00
7	港益2	140	10067	2000	6.1	Container Ship	berthing	14:20:00
3	德勒88	172.8	26843	0	5.8	Bulk Carrier	berthing	14:30:00
8	船问网101	126.3	11091	2000	6.1	Container ship	berthing	14:30:00
11	华辰56	121.93	8916	8716.71	7.6	Tanker	berthing	14:30:00
10	康斯坦丁	288.93	180043	177867	18.27	Bulk Carrier	berthing	16:40:00
2	海瀛正派	289	175775	87203	12.4	Bulk Carrier	berthing	17:30:00
8	华鑫878	115.91	6381	5900	6	Container ship	berthing	18:00:00
4	鸿运218	84.6	2938	0	2.4	Bulk Carrier	berthing	18:00:00
4	兴航骏豪	224.95	72867	72867	14.2	Bulk Carrier	offshore	20:30:00
7	港益2	140	10067	2000	6.1	Container ship	offshore	20:30:00
6	佩拉	228.99	82170	0	6.97	Bulk Carrier	offshore	20:30:00
1	天丰509	139	12473	12400	7.5	Bulk Carrier	berthing	23:30:00
4	敏航8	108	8239	0	3.5	Bulk Carrier	berthing	23:30:00
3	宝迪隆6	146	15443	0	4.4	General cargo ships	berthing	23:30:00
7	营海29	114.3	6841.7	6300	6.1	Container Ship	berthing	23:30:00

## Sheet: Preprocessed data
Preprocessed data
Task No.	Vessel No.	Berth No.	Vessel Name	Berthing/Offshore	Number of Tugs Required	Required Tug Power(KW)
1	1	2	海瀛正派	berthing	2	5200
	2	8	华鑫878	berthing
	3	4	鸿运218	berthing
2	4	1	天丰509	berthing	3	5000
	5	4	敏航8	berthing
	6	3	宝迪隆6	berthing
	7	7	营海29	berthing
3	8	3	德勒88	berthing	4	5000
	9	7	港益2	berthing
	10	8	船问网101	berthing
	11	11	华辰56	berthing
4	12	10	康斯坦丁	berthing	1	5200
5	13	3	纵横101	Offshore	1	5000
6	14	10	永丰66	Offshore	2	5000
	15	3	东华9	Offshore
	16	4	建国818	Offshore
7	17	9	绪扬8	Offshore	1	5000
8	19	4	兴航骏豪	Offshore	3	5200
	20	7	港益2	Offshore
	21	6	佩拉	Offshore
